# Supplementary material for: Safety, Pharmacokinetics, and Food Effect of the RORα Agonist TB-840, a Novel Candidate for Metabolic Dysfunction-Associated Steatohepatitis (MASH): A Randomized First-in-Human Study in Healthy Volunteers
Source: Life (Basel). 2025 Sep 7;15(9):1410. doi: 10.3390/life15091410 (PMC12471887; doi:10.3390/life15091410)
Supplement: Supplementary file 1 [file life-15-01410-s001.zip]

Archive with 1 entries (1 files):
- life-3817861-supplementary.pdf
